# Supplementary material for: BioDynaMo: a modular platform for high-performance agent-based simulation
Source: Bioinformatics. 2021 Sep 16;38(2):453–60. doi: 10.1093/bioinformatics/btab649 (PMC8723141; doi:10.1093/bioinformatics/btab649)
Supplement: btab649_Supplementary_Data [file btab649_supplementary_data.zip]

Archive with 19 entries (19 files):
- SF1-supplementary-materials.pdf
- SF2-reproduce-results.md
- ST01-model-initializer.pdf
- ST02-user-defined-random-number-distribution.pdf
- ST03-agent-reproduction-mortality.pdf
- ST04-agent-reproduction-with-behaviors.pdf
- ST05-agent-reproduction-advanced.pdf
- ST06-environment-search.pdf
- ST07-multi-scale-simulation.pdf
- ST08-histograms.pdf
- ST09-timeseries-plotting-basic.pdf
- ST10-timeseries-plotting-and-analysis.pdf
- ST11-multiple-experiments-statistical-analysis.pdf
- ST12-hierarchical-model.pdf
- ST13-dynamic-scheduling.pdf
- ST14-randomize-iteration-order.pdf
- ST15-replace-interaction-force.pdf
- SV1-single-pyramidal-cell.mp4
- SV3-tumor-spheroids.mp4
