# Supplementary material for: BioDynaMo: a modular platform for high-performance agent-based simulation
Source: Bioinformatics. 2021 Sep 16;38(2):453–60. doi: 10.1093/bioinformatics/btab649 (PMC8723141; doi:10.1093/bioinformatics/btab649)
Supplement: btab649_Supplementary_Data [file btab649_supplementary_data.zip › SF2-reproduce-results.md]

# This file contains instructions to reproduce the results in the paper

Start by downloading the file `SF3-code.tar.gz` from Supplementary Information. 
Extract the archive into an empty directory and change into this directory using
  the following commands.

```
mkdir reproduce-bdm-results
tar -xzf <replace-with-path-to>/SF3-code.tar.gz -C reproduce-bdm-results
cd reproduce-bdm-results
```

Now, this directory contains all code necessary to reproduce performance results, plots, visualizations, and videos shown in the paper.
The code consists of the `biodynamo`, and `bdm-paper-examples` repositories.

Supplementary File S1 Table 5 gives a short overview about the systems we used to run the simulations.
Directory `metadata` contains more detailed information about the 
hardware and software configuration of these systems.

The simulations, and benchmarks for the paper were executed inside a docker container on systems with CentOS 7 and Ubuntu 20.04 host operating system.
We recommend to use one of these two host operating systems to reproduce the results.

## Prerequisites 

Please install a recent [Docker](https://docs.docker.com/engine/install/) version (>= 19.0.3) and 
follow the [instructions](https://docs.docker.com/engine/install/linux-postinstall/#manage-docker-as-a-non-root-user) to use docker as a non-root user.

Download the BioDynaMo docker image (`SF4-bdm-publication-image.tar.gz`) from Supplementary Information if you haven't done so already.
After you finished these steps load the docker image using the following commands.
This might take a few minutes to complete.

``` bash
cd bdm-paper-examples
docker/load.sh <replace-with-path-to>/SF4-bdm-publication-image.tar.gz
```

## Reproduce results

* Results are always generated in directory `bdm-paper-examples/result`.
Make sure this directory is empty before starting a script.
* Please ensure that the system you are using has enough memory and disk space to run the simulations.
* Execution time on your system might differ significantly, depending on your hardware.
* The used systems are described in Table 5 in Supplementary File S1.
* Use a local filesystem to avoid authentication issues with network file systems.
* Do not run the scripts as `root` user, and do not use `sudo`.
* Make sure that the absolute path to `reproduce-bdm-results` contains no spaces.
* If you are facing issues that you cannot resolve, please contact lukas.breitwieser@cern.ch or contact@biodynamo.org for help.

The following instructions assume that the current working directory is `bdm-paper-examples`.

### Main results

* Executed on System A in 12.5h
* Required memory: 82 GB
* Required disk space: 10 GB

```
docker/run.sh ./run-main.sh
```

### Images

* Executed on System A in 30min
* Required memory: 87 GB
* Required disk space: 12 GB

```
docker/run.sh ./generate-screenshots.sh
```

### Videos

* Executed on System A in 3d 
* Required memory: 400 GB
* Required disk space: 320 GB

```
docker/run.sh ./generate-animations.sh
```

### Laptop results

* Executed on System D in 7h
* Required memory: 9 GB
* Required disk space: 10 GB

```
docker/run.sh ./run-laptop.sh
```

### GPU results

Make sure the system has an NVidia GPU.

* Executed on System C in 15min
* Required memory: 10 GB
* Required disk space: 10 GB

```
docker/run.sh ./run-gpu.sh
```

### Very-large-scale simulations

* Executed on System B in 2d 3h
* Required memory: 605 GB
* Required disk space: 10 GB

```
docker/run.sh ./run-billion.sh
```
